# Supplementary material for: Amyloid Beta Peptide Is Released during Thrombosis in the Skin
Source: Int J Mol Sci. 2018 Jun 8;19(6):1705. doi: 10.3390/ijms19061705 (PMC6032379; doi:10.3390/ijms19061705)
Supplement: Supplementary file 1 [file ijms-19-01705-s001.zip]

Archive with 1 entries (1 files):
- ijms-294593-supplementary.pptx
